# Supplementary material for: Description of a new species of Zeuxevania Kieffer (Hymenoptera: Evaniidae) from India with a key to species
Source: Biodivers Data J. 2021 Mar 10;9:e59487. doi: 10.3897/BDJ.9.e59487 (PMC7969586; doi:10.3897/BDJ.9.e59487)
Supplement: XML Treatment for Zeuxevania hubeni [file BDJ.9.e59487-treatment1.xml]

<!DOCTYPE tp:taxon-treatment
  PUBLIC "-//TaxonX//DTD Taxonomic Treatment Publishing DTD v0 20100105//EN" "tax-treatment-NSO.dtd">
<tp:taxon-treatment xmlns:tp="http://www.plazi.org/taxpub"><tp:treatment-meta><mixed-citation publication-type="journal"><person-group><name><surname>Kazmi</surname><given-names>Sarfrazul Islam</given-names></name><name><surname>Rameshkumar</surname><given-names>Anandhan</given-names></name></person-group><article-title>Description of a new species of <italic><tp:taxon-name><tp:taxon-name-part taxon-name-part-type="genus" reg="Zeuxevania">Zeuxevania</tp:taxon-name-part></tp:taxon-name></italic> Kieffer (<tp:taxon-name><tp:taxon-name-part taxon-name-part-type="order">Hymenoptera</tp:taxon-name-part></tp:taxon-name>: <tp:taxon-name><tp:taxon-name-part taxon-name-part-type="family">Evaniidae</tp:taxon-name-part></tp:taxon-name>) from India with a key to species</article-title><source>Biodivers Data J</source><day>10</day><month>3</month><year>2021</year><volume>9</volume><pub-id pub-id-type="doi">10.3897/BDJ.9.e59487</pub-id></mixed-citation></tp:treatment-meta><tp:nomenclature><tp:taxon-name><object-id xmlns:xlink="http://www.w3.org/1999/xlink" content-type="arpha" xlink:type="simple">D592FE16-DF42-52D3-B1F9-E39517BF79C2</object-id><tp:taxon-name-part taxon-name-part-type="genus">Zeuxevania</tp:taxon-name-part> <tp:taxon-name-part taxon-name-part-type="species">hubeni</tp:taxon-name-part><object-id xmlns:xlink="http://www.w3.org/1999/xlink" content-type="zoobank" xlink:type="simple" object-id-type="ZooBank">urn:lsid:zoobank.org:act:B0B430AF-BB71-4A9A-B6EC-020DC8A1DB60</object-id></tp:taxon-name><tp:taxon-authority>Kazmi and Rameshkumar 2021</tp:taxon-authority><tp:taxon-status xmlns:xlink="http://www.w3.org/1999/xlink" xlink:type="simple">sp. n.</tp:taxon-status></tp:nomenclature><tp:treatment-sec sec-type="materials"><title>Materials</title><list list-type="alpha-lower" list-content="occurrences"><list-item><p><bold>Type status:</bold> <named-content xmlns:xlink="http://www.w3.org/1999/xlink" content-type="dwc:typeStatus" xlink:type="simple">Holotype</named-content>. <bold>Occurrence:</bold> recordedBy: <named-content xmlns:xlink="http://www.w3.org/1999/xlink" content-type="dwc:recordedBy" xlink:type="simple">K. G. Emiliyamma</named-content>; individualCount: <named-content xmlns:xlink="http://www.w3.org/1999/xlink" content-type="dwc:individualCount" xlink:type="simple">1</named-content>; sex: <named-content xmlns:xlink="http://www.w3.org/1999/xlink" content-type="dwc:sex" xlink:type="simple">female</named-content>; lifeStage: <named-content xmlns:xlink="http://www.w3.org/1999/xlink" content-type="dwc:lifeStage" xlink:type="simple">adult</named-content>; <bold>Taxon:</bold> phylum: <named-content xmlns:xlink="http://www.w3.org/1999/xlink" content-type="dwc:phylum" xlink:type="simple"><tp:taxon-name><tp:taxon-name-part taxon-name-part-type="phylum">Arthropoda</tp:taxon-name-part></tp:taxon-name></named-content>; class: <named-content xmlns:xlink="http://www.w3.org/1999/xlink" content-type="dwc:class" xlink:type="simple"><tp:taxon-name><tp:taxon-name-part taxon-name-part-type="class">Insecta</tp:taxon-name-part></tp:taxon-name></named-content>; order: <named-content xmlns:xlink="http://www.w3.org/1999/xlink" content-type="dwc:order" xlink:type="simple"><tp:taxon-name><tp:taxon-name-part taxon-name-part-type="order">Hymenoptera</tp:taxon-name-part></tp:taxon-name></named-content>; family: <named-content xmlns:xlink="http://www.w3.org/1999/xlink" content-type="dwc:family" xlink:type="simple"><tp:taxon-name><tp:taxon-name-part taxon-name-part-type="family">Evaniidae</tp:taxon-name-part></tp:taxon-name></named-content>; <bold>Location:</bold> continent: <named-content xmlns:xlink="http://www.w3.org/1999/xlink" content-type="dwc:continent" xlink:type="simple">Asia</named-content>; country: <named-content xmlns:xlink="http://www.w3.org/1999/xlink" content-type="dwc:country" xlink:type="simple">India</named-content>; countryCode: <named-content xmlns:xlink="http://www.w3.org/1999/xlink" content-type="dwc:countryCode" xlink:type="simple">IN</named-content>; stateProvince: <named-content xmlns:xlink="http://www.w3.org/1999/xlink" content-type="dwc:stateProvince" xlink:type="simple">Kerala</named-content>; municipality: <named-content xmlns:xlink="http://www.w3.org/1999/xlink" content-type="dwc:municipality" xlink:type="simple">Kozhikode</named-content>; locality: <named-content xmlns:xlink="http://www.w3.org/1999/xlink" content-type="dwc:locality" xlink:type="simple">Kadaludi Bird Sanctuary</named-content>; <bold>Identification:</bold> identificationID: <named-content xmlns:xlink="http://www.w3.org/1999/xlink" content-type="dwc:identificationID" xlink:type="simple">Reg. No. 24571/H3</named-content>; identifiedBy: <named-content xmlns:xlink="http://www.w3.org/1999/xlink" content-type="dwc:identifiedBy" xlink:type="simple">Kazmi and Rameshkumar</named-content>; <bold>Event:</bold> eventID: <named-content xmlns:xlink="http://www.w3.org/1999/xlink" content-type="dwc:eventID" xlink:type="simple">Kadaludi Bird Sanctuary</named-content>; samplingProtocol: <named-content xmlns:xlink="http://www.w3.org/1999/xlink" content-type="dwc:samplingProtocol" xlink:type="simple">Net Sweep</named-content>; eventDate: <named-content xmlns:xlink="http://www.w3.org/1999/xlink" content-type="dwc:eventDate" xlink:type="simple">05 May 2005</named-content>; habitat: <named-content xmlns:xlink="http://www.w3.org/1999/xlink" content-type="dwc:habitat" xlink:type="simple">Forest</named-content>; <bold>Record Level:</bold> institutionID: <named-content xmlns:xlink="http://www.w3.org/1999/xlink" content-type="dwc:institutionID" xlink:type="simple">Zoological Survey of India</named-content></p></list-item></list></tp:treatment-sec><tp:treatment-sec sec-type="Description"><title>Description</title><p>Female (Fig. <xref ref-type="fig" rid="F6215025">1</xref><xref ref-type="fig" rid="F6215030">a</xref>, <xref ref-type="fig" rid="F6215031">b</xref>). Body length 4.2 mm.</p><p><italic>Head</italic>. Black and smooth; ocelli and eyes silvery; genae smooth, lustrous (Fig. <xref ref-type="fig" rid="F6215025">1</xref><xref ref-type="fig" rid="F6215032">c</xref>, <xref ref-type="fig" rid="F6215033">d</xref>); mandibles brown with yellow patch, teeth brownish-yellow; antennal radical, scape, pedicel and F1 yellowish; F2 brownish-yellow, remaining antennal segments (F3-F11) dark brown. Head almost quadrate; frontovertex smooth, flat, about half of head width, almost equal to scape length; POL 0.5× OOL, 1.2× OAL; malar space 3.0× POL; maxillary palp 5-segmented; labial palp 3-segmented; mandibles 3-dentate; a pair of keels runs obliquely below the eye to the base of clypeus; antennal sockets arise just above the base of eyes; antenna 13-segmented (Fig. <xref ref-type="fig" rid="F6215038">2</xref><xref ref-type="fig" rid="F6215043">a</xref>); scape 2.4× longer than broad, subequal to eye length; pedicel 0.5× F1; F1 2.7× as long as broad. Relative measurements (in mm) – head width (height), 0.9 (0.1); frontovertex width, 0.5; POL, 0.1; OAL, 0.08; OOL, 0.19; eye length (width), 0.6 (0.3); malar space length, 0.32; scape length (width), 0.6 (0.25); pedicel length (width), 0.2 (0.12); F1 length (width), 0.4 (0.15).</p><p><italic>Mesosoma</italic>. Orange brown; tegulae testaceous; mid-lobe of mesoscutum dark brown; mesosoma smooth not punctate on dorsal side, foveate on lateral side; mesoscutum 0.7× longer than broad; pronotum with long setae evenly distributed; pronotal neck obscured; dorsal pronotal area concealed medially; notaulus present as continuous furrow, curved towards middle reaching up to posterior margin; parascutal carina present; mesoscutum silvery setae evenly distributed, mid-lobe elevated; parapsidal line present; scutellum 0.5× longer than broad, 0.6× mesoscutum; mesoscutellum smooth with long and stiff setae evenly distributed; transcutal articulation absent; mesepimeral sulcus present; mesopleural pit absent; dorsal propodeal area with long setae (compared with mesoscutum and scutellum) evenly distributed; nucha not elevated.</p><p><italic>Legs</italic> (Fig. <xref ref-type="fig" rid="F6215038">2</xref><xref ref-type="fig" rid="F6215045">c</xref>): Fore and mid coxa orange brown; fore and mid trochanter whitish-brown; fore and mid femur brown to dark brown; fore tibia and tarsi yellowish-brown; mid-tibia, tarsi brown; hind coxa white except apices brown, not punctate; trochanter white; hind femur dark brown; hind tibia basal 1/3 yellowish-brown, rest of hind legs dark brown; hind tibial spur yellowish; hind tibia as long as hind femur length, 0.6× mesosoma height; external tibial spur 0.75× hind metatarsus; spine present on the dorsal surface of hind tibia. Relative measurements (in mm) – mesosoma height, 1.0; mesoscutum length (width), 0.5 (0.7); scutellum length (width), 0.3 (0.6); hind femur length (width), 1.5 (0.3); hind tibia length (width), 1.5 (0.2); hind metatarsus length, 0.6; tarsal length (1-5), 1.5; interior tibial spur length, 0.25; exterior tibial spur length, 0.45.</p><p><italic>Wings</italic> (Fig. <xref ref-type="fig" rid="F6215038">2</xref><xref ref-type="fig" rid="F6215044">b</xref>). Hyaline; seven cells; 1RS vein attached with Sc+R at base of stigma; 1M clearly separated from Sc+R; 3M, 3CU present; r-m present as nebulous vein; fore wing 2.5× longer than wide; hind wing 3.0× longer than wide; hamuli consisting of five hooks; M + CU longer than jugal lobe. Relative measurements (in mm) – fore wing length (width), 3.0 (1.2); hind wing length (width), 1.8 (0.6).</p><p><italic>Metasoma</italic> (Fig. <xref ref-type="fig" rid="F6215038">2</xref><xref ref-type="fig" rid="F6215046">d</xref>). Lustrous brown; ovipositor exserted, 0.2× length of mesosoma; petiole smooth and shiny, basal half dark brown, apical half white, 0.46× metasoma and 3.5× longer than broad; ovipositor exserted, 0.5× petiole length. Relative measurements (in mm) – petiole length (width), 0.7 (0.2); metasoma length (width), 1.5 (1.2); ovipositor (exserted part) length, 0.35.</p></tp:treatment-sec><tp:treatment-sec sec-type="Etymology"><title>Etymology</title><p>The species is named after Mr. M. Huben, Museum of Comparative Zoology, Harvard University, Cambridge, MA, USA in recognition of his contribution to the taxonomy of <tp:taxon-name><tp:taxon-name-part taxon-name-part-type="superfamily">Evanioidea</tp:taxon-name-part></tp:taxon-name>.</p></tp:treatment-sec><tp:treatment-sec sec-type="Distribution"><title>Distribution</title><p>India: Kerala.</p></tp:treatment-sec><tp:treatment-sec sec-type="Taxon discussion"><title>Taxon discussion</title><p><italic><tp:taxon-name><tp:taxon-name-part taxon-name-part-type="genus" reg="Zeuxevania">Zeuxevania</tp:taxon-name-part> <tp:taxon-name-part taxon-name-part-type="species" reg="hubeni">hubeni</tp:taxon-name-part></tp:taxon-name></italic> sp. nov. is very close to <italic><tp:taxon-name><tp:taxon-name-part taxon-name-part-type="genus" reg="Zeuxevania">Z.</tp:taxon-name-part> <tp:taxon-name-part taxon-name-part-type="species" reg="curvicarinata">curvicarinata</tp:taxon-name-part></tp:taxon-name></italic> (Cameron) (<xref ref-type="bibr" rid="B6508300">Cameron 1899</xref>), but differs in having brown mandibles with yellow patch; mesosoma orange brown, hind coxa white, except brown apices without punctures; hind tibia basal 1/3 yellowish-brown; metatarsus dark brown; petiole smooth and shiny, longer spur of hind tibia 0.75× metatarsus length (in <italic><tp:taxon-name><tp:taxon-name-part taxon-name-part-type="genus" reg="Zeuxevania">Z.</tp:taxon-name-part> <tp:taxon-name-part taxon-name-part-type="species" reg="curvicarinata">curvicarinata</tp:taxon-name-part></tp:taxon-name></italic>, mandibles reddish; mesosoma red; hind coxa black, transversely punctuate, more strongly at the base than apex; hind tibia and metatarsus white; petiole with few large punctures; longer spur of hind tibia nearly equal to the length of metatarsus). In comparison with <italic><tp:taxon-name><tp:taxon-name-part taxon-name-part-type="genus" reg="Zeuxevania">Z.</tp:taxon-name-part> <tp:taxon-name-part taxon-name-part-type="species" reg="kasauliensis">kasauliensis</tp:taxon-name-part></tp:taxon-name></italic> (<xref ref-type="bibr" rid="B6508309">Mani and Muzaffer 1943</xref>), it differs in the following features: mandibles brown with yellow patch; the base of antennae yellowish; eye length and width ratio 2:1; hind coxa not punctate; basal 1/3 hind tibia yellowish-brown; hamuli consisting of five hooks; petiole basal half dark brown, apical half white (in <italic><tp:taxon-name><tp:taxon-name-part taxon-name-part-type="genus" reg="Zeuxevania">Z.</tp:taxon-name-part> <tp:taxon-name-part taxon-name-part-type="species" reg="kasauliensis">kasauliensis</tp:taxon-name-part></tp:taxon-name></italic>, mandibles reddish-brown; antennae dark reddish-brown; eye length and width ratio 10:7; hind coxa punctuate; hind tibia darker; hamuli consisting of nine hooks; petiole dark brown).</p></tp:treatment-sec><tp:treatment-sec><!--Section generated to contain objects referenced in tp:taxon-treatment.--><fig-group id="F6215025" position="float" orientation="portrait"><caption><p><italic><tp:taxon-name><tp:taxon-name-part taxon-name-part-type="genus" reg="Zeuxevania">Zeuxevania</tp:taxon-name-part> <tp:taxon-name-part taxon-name-part-type="species" reg="hubeni">hubeni</tp:taxon-name-part></tp:taxon-name></italic> Kazmi &amp; Rameshkumar sp.nov., ♀, holotype</p></caption><fig id="F6215030" position="float" orientation="portrait"><object-id xmlns:xlink="http://www.w3.org/1999/xlink" content-type="arpha" xlink:type="simple">61204B78-0924-5525-A0D1-20F07B32F92E</object-id><object-id xmlns:xlink="http://www.w3.org/1999/xlink" content-type="doi" xlink:type="simple">10.3897/BDJ.9.e59487.figure1a</object-id><label>Figure 1a.</label><caption><p>Habitus</p></caption><graphic xmlns:xlink="http://www.w3.org/1999/xlink" xlink:href="bdj-09-e59487-g001_a.jpg" xlink:type="simple" position="float" orientation="portrait" id="oo_494100.jpg"><uri content-type="original_file" xlink:type="simple">https://binary.pensoft.net/fig/494100</uri></graphic></fig><fig id="F6215031" position="float" orientation="portrait"><object-id xmlns:xlink="http://www.w3.org/1999/xlink" content-type="arpha" xlink:type="simple">A9B335B5-12A1-5AFD-AD74-5C938EACE762</object-id><object-id xmlns:xlink="http://www.w3.org/1999/xlink" content-type="doi" xlink:type="simple">10.3897/BDJ.9.e59487.figure1b</object-id><label>Figure 1b.</label><caption><p>Head, meso and metasoma, lateral view</p></caption><graphic xmlns:xlink="http://www.w3.org/1999/xlink" xlink:href="bdj-09-e59487-g001_b.jpg" xlink:type="simple" position="float" orientation="portrait" id="oo_460459.JPG"><uri content-type="original_file" xlink:type="simple">https://binary.pensoft.net/fig/460459</uri></graphic></fig><fig id="F6215032" position="float" orientation="portrait"><object-id xmlns:xlink="http://www.w3.org/1999/xlink" content-type="arpha" xlink:type="simple">C8DD220B-B779-5651-A91A-956374184D80</object-id><object-id xmlns:xlink="http://www.w3.org/1999/xlink" content-type="doi" xlink:type="simple">10.3897/BDJ.9.e59487.figure1c</object-id><label>Figure 1c.</label><caption><p>Head frontal upper view</p></caption><graphic xmlns:xlink="http://www.w3.org/1999/xlink" xlink:href="bdj-09-e59487-g001_c.jpg" xlink:type="simple" position="float" orientation="portrait" id="oo_460460.JPG"><uri content-type="original_file" xlink:type="simple">https://binary.pensoft.net/fig/460460</uri></graphic></fig><fig id="F6215033" position="float" orientation="portrait"><object-id xmlns:xlink="http://www.w3.org/1999/xlink" content-type="arpha" xlink:type="simple">A319B430-9176-5ACB-AF75-2A1317D35920</object-id><object-id xmlns:xlink="http://www.w3.org/1999/xlink" content-type="doi" xlink:type="simple">10.3897/BDJ.9.e59487.figure1d</object-id><label>Figure 1d.</label><caption><p>Head frontal lower view</p></caption><graphic xmlns:xlink="http://www.w3.org/1999/xlink" xlink:href="bdj-09-e59487-g001_d.jpg" xlink:type="simple" position="float" orientation="portrait" id="oo_460461.JPG"><uri content-type="original_file" xlink:type="simple">https://binary.pensoft.net/fig/460461</uri></graphic></fig></fig-group><fig id="F6215030" position="float" orientation="portrait"><object-id xmlns:xlink="http://www.w3.org/1999/xlink" content-type="arpha" xlink:type="simple">61204B78-0924-5525-A0D1-20F07B32F92E</object-id><object-id xmlns:xlink="http://www.w3.org/1999/xlink" content-type="doi" xlink:type="simple">10.3897/BDJ.9.e59487.figure1a</object-id><label>Figure 1a.</label><caption><p>Habitus</p></caption><graphic xmlns:xlink="http://www.w3.org/1999/xlink" xlink:href="bdj-09-e59487-g001_a.jpg" xlink:type="simple" position="float" orientation="portrait" id="oo_494100.jpg"><uri content-type="original_file" xlink:type="simple">https://binary.pensoft.net/fig/494100</uri></graphic></fig><fig id="F6215031" position="float" orientation="portrait"><object-id xmlns:xlink="http://www.w3.org/1999/xlink" content-type="arpha" xlink:type="simple">A9B335B5-12A1-5AFD-AD74-5C938EACE762</object-id><object-id xmlns:xlink="http://www.w3.org/1999/xlink" content-type="doi" xlink:type="simple">10.3897/BDJ.9.e59487.figure1b</object-id><label>Figure 1b.</label><caption><p>Head, meso and metasoma, lateral view</p></caption><graphic xmlns:xlink="http://www.w3.org/1999/xlink" xlink:href="bdj-09-e59487-g001_b.jpg" xlink:type="simple" position="float" orientation="portrait" id="oo_460459.JPG"><uri content-type="original_file" xlink:type="simple">https://binary.pensoft.net/fig/460459</uri></graphic></fig><fig id="F6215032" position="float" orientation="portrait"><object-id xmlns:xlink="http://www.w3.org/1999/xlink" content-type="arpha" xlink:type="simple">C8DD220B-B779-5651-A91A-956374184D80</object-id><object-id xmlns:xlink="http://www.w3.org/1999/xlink" content-type="doi" xlink:type="simple">10.3897/BDJ.9.e59487.figure1c</object-id><label>Figure 1c.</label><caption><p>Head frontal upper view</p></caption><graphic xmlns:xlink="http://www.w3.org/1999/xlink" xlink:href="bdj-09-e59487-g001_c.jpg" xlink:type="simple" position="float" orientation="portrait" id="oo_460460.JPG"><uri content-type="original_file" xlink:type="simple">https://binary.pensoft.net/fig/460460</uri></graphic></fig><fig id="F6215033" position="float" orientation="portrait"><object-id xmlns:xlink="http://www.w3.org/1999/xlink" content-type="arpha" xlink:type="simple">A319B430-9176-5ACB-AF75-2A1317D35920</object-id><object-id xmlns:xlink="http://www.w3.org/1999/xlink" content-type="doi" xlink:type="simple">10.3897/BDJ.9.e59487.figure1d</object-id><label>Figure 1d.</label><caption><p>Head frontal lower view</p></caption><graphic xmlns:xlink="http://www.w3.org/1999/xlink" xlink:href="bdj-09-e59487-g001_d.jpg" xlink:type="simple" position="float" orientation="portrait" id="oo_460461.JPG"><uri content-type="original_file" xlink:type="simple">https://binary.pensoft.net/fig/460461</uri></graphic></fig><fig-group id="F6215038" position="float" orientation="portrait"><caption><p><tp:taxon-name><tp:taxon-name-part taxon-name-part-type="genus" reg="Zeuxevania">Zeuxevania</tp:taxon-name-part> <tp:taxon-name-part taxon-name-part-type="species" reg="hubeni">hubeni</tp:taxon-name-part></tp:taxon-name> Kazmi &amp; Rameshkumar sp.nov., ♀, holotype.</p></caption><fig id="F6215043" position="float" orientation="portrait"><object-id xmlns:xlink="http://www.w3.org/1999/xlink" content-type="arpha" xlink:type="simple">01D609C7-2A06-5572-9EBF-B04825507A64</object-id><object-id xmlns:xlink="http://www.w3.org/1999/xlink" content-type="doi" xlink:type="simple">10.3897/BDJ.9.e59487.figure2a</object-id><label>Figure 2a.</label><caption><p>Antenna</p></caption><graphic xmlns:xlink="http://www.w3.org/1999/xlink" xlink:href="bdj-09-e59487-g002_a.jpg" xlink:type="simple" position="float" orientation="portrait" id="oo_460462.JPG"><uri content-type="original_file" xlink:type="simple">https://binary.pensoft.net/fig/460462</uri></graphic></fig><fig id="F6215044" position="float" orientation="portrait"><object-id xmlns:xlink="http://www.w3.org/1999/xlink" content-type="arpha" xlink:type="simple">AF055D0F-0E10-52CB-9A9B-5DB4C6E0B833</object-id><object-id xmlns:xlink="http://www.w3.org/1999/xlink" content-type="doi" xlink:type="simple">10.3897/BDJ.9.e59487.figure2b</object-id><label>Figure 2b.</label><caption><p>Fore wing</p></caption><graphic xmlns:xlink="http://www.w3.org/1999/xlink" xlink:href="bdj-09-e59487-g002_b.jpg" xlink:type="simple" position="float" orientation="portrait" id="oo_460463.JPG"><uri content-type="original_file" xlink:type="simple">https://binary.pensoft.net/fig/460463</uri></graphic></fig><fig id="F6215045" position="float" orientation="portrait"><object-id xmlns:xlink="http://www.w3.org/1999/xlink" content-type="arpha" xlink:type="simple">EE288E12-635E-5A72-B0B9-60FC66B05788</object-id><object-id xmlns:xlink="http://www.w3.org/1999/xlink" content-type="doi" xlink:type="simple">10.3897/BDJ.9.e59487.figure2c</object-id><label>Figure 2c.</label><caption><p>Hind leg</p></caption><graphic xmlns:xlink="http://www.w3.org/1999/xlink" xlink:href="bdj-09-e59487-g002_c.jpg" xlink:type="simple" position="float" orientation="portrait" id="oo_460464.JPG"><uri content-type="original_file" xlink:type="simple">https://binary.pensoft.net/fig/460464</uri></graphic></fig><fig id="F6215046" position="float" orientation="portrait"><object-id xmlns:xlink="http://www.w3.org/1999/xlink" content-type="arpha" xlink:type="simple">54496D68-28C1-50CE-940D-E55B7B13F0A5</object-id><object-id xmlns:xlink="http://www.w3.org/1999/xlink" content-type="doi" xlink:type="simple">10.3897/BDJ.9.e59487.figure2d</object-id><label>Figure 2d.</label><caption><p>Metasoma with petiole</p></caption><graphic xmlns:xlink="http://www.w3.org/1999/xlink" xlink:href="bdj-09-e59487-g002_d.jpeg" xlink:type="simple" position="float" orientation="portrait" id="oo_494101.jpeg"><uri content-type="original_file" xlink:type="simple">https://binary.pensoft.net/fig/494101</uri></graphic></fig></fig-group><fig id="F6215043" position="float" orientation="portrait"><object-id xmlns:xlink="http://www.w3.org/1999/xlink" content-type="arpha" xlink:type="simple">01D609C7-2A06-5572-9EBF-B04825507A64</object-id><object-id xmlns:xlink="http://www.w3.org/1999/xlink" content-type="doi" xlink:type="simple">10.3897/BDJ.9.e59487.figure2a</object-id><label>Figure 2a.</label><caption><p>Antenna</p></caption><graphic xmlns:xlink="http://www.w3.org/1999/xlink" xlink:href="bdj-09-e59487-g002_a.jpg" xlink:type="simple" position="float" orientation="portrait" id="oo_460462.JPG"><uri content-type="original_file" xlink:type="simple">https://binary.pensoft.net/fig/460462</uri></graphic></fig><fig id="F6215045" position="float" orientation="portrait"><object-id xmlns:xlink="http://www.w3.org/1999/xlink" content-type="arpha" xlink:type="simple">EE288E12-635E-5A72-B0B9-60FC66B05788</object-id><object-id xmlns:xlink="http://www.w3.org/1999/xlink" content-type="doi" xlink:type="simple">10.3897/BDJ.9.e59487.figure2c</object-id><label>Figure 2c.</label><caption><p>Hind leg</p></caption><graphic xmlns:xlink="http://www.w3.org/1999/xlink" xlink:href="bdj-09-e59487-g002_c.jpg" xlink:type="simple" position="float" orientation="portrait" id="oo_460464.JPG"><uri content-type="original_file" xlink:type="simple">https://binary.pensoft.net/fig/460464</uri></graphic></fig><fig id="F6215044" position="float" orientation="portrait"><object-id xmlns:xlink="http://www.w3.org/1999/xlink" content-type="arpha" xlink:type="simple">AF055D0F-0E10-52CB-9A9B-5DB4C6E0B833</object-id><object-id xmlns:xlink="http://www.w3.org/1999/xlink" content-type="doi" xlink:type="simple">10.3897/BDJ.9.e59487.figure2b</object-id><label>Figure 2b.</label><caption><p>Fore wing</p></caption><graphic xmlns:xlink="http://www.w3.org/1999/xlink" xlink:href="bdj-09-e59487-g002_b.jpg" xlink:type="simple" position="float" orientation="portrait" id="oo_460463.JPG"><uri content-type="original_file" xlink:type="simple">https://binary.pensoft.net/fig/460463</uri></graphic></fig><fig id="F6215046" position="float" orientation="portrait"><object-id xmlns:xlink="http://www.w3.org/1999/xlink" content-type="arpha" xlink:type="simple">54496D68-28C1-50CE-940D-E55B7B13F0A5</object-id><object-id xmlns:xlink="http://www.w3.org/1999/xlink" content-type="doi" xlink:type="simple">10.3897/BDJ.9.e59487.figure2d</object-id><label>Figure 2d.</label><caption><p>Metasoma with petiole</p></caption><graphic xmlns:xlink="http://www.w3.org/1999/xlink" xlink:href="bdj-09-e59487-g002_d.jpeg" xlink:type="simple" position="float" orientation="portrait" id="oo_494101.jpeg"><uri content-type="original_file" xlink:type="simple">https://binary.pensoft.net/fig/494101</uri></graphic></fig></tp:treatment-sec><ref-list><ref id="B6508300"><element-citation xmlns:xlink="http://www.w3.org/1999/xlink" publication-type="article" xlink:type="simple"><person-group person-group-type="author"><name name-style="western"><surname>Cameron</surname><given-names>P</given-names></name></person-group><year>1899</year><article-title><tp:taxon-name><tp:taxon-name-part taxon-name-part-type="order">Hymenoptera</tp:taxon-name-part></tp:taxon-name> orientalia, or contributions to a knowledge of the <tp:taxon-name><tp:taxon-name-part taxon-name-part-type="order">Hymenoptera</tp:taxon-name-part></tp:taxon-name> of the Oriental zoological region Part VIII The <tp:taxon-name><tp:taxon-name-part taxon-name-part-type="order">Hymenoptera</tp:taxon-name-part></tp:taxon-name> of the Khasia Hills First paper</article-title><source>Memoirs and Proceedings of the Manchester Literary and Philosophical Society</source><volume>43</volume><fpage>1</fpage><lpage>220</lpage><comment content-type="language">English</comment></element-citation></ref><ref id="B6508309"><element-citation xmlns:xlink="http://www.w3.org/1999/xlink" publication-type="article" xlink:type="simple"><person-group person-group-type="author"><name name-style="western"><surname>Mani</surname><given-names>M. S</given-names></name><name name-style="western"><surname>Muzaffer</surname><given-names>A</given-names></name></person-group><year>1943</year><article-title>Studies on Indian parasitic <tp:taxon-name><tp:taxon-name-part taxon-name-part-type="order">Hymenoptera</tp:taxon-name-part></tp:taxon-name> III. – descriptions of some new and records of some known <tp:taxon-name><tp:taxon-name-part taxon-name-part-type="family">Evaniidae</tp:taxon-name-part></tp:taxon-name></article-title><source>Indian Journal of Entomology</source><volume>5</volume><fpage>1</fpage><lpage>28</lpage><comment content-type="language">English</comment></element-citation></ref></ref-list></tp:taxon-treatment>
